# Supplementary material for: High Dietary Sodium Intake Assessed by Estimated 24-h Urinary Sodium Excretion Is Associated with NAFLD and Hepatic Fibrosis
Source: PLoS One. 2015 Nov 16;10(11):e0143222. doi: 10.1371/journal.pone.0143222 (PMC4646649; doi:10.1371/journal.pone.0143222)
Supplement: S1 Dataset — (ZIP) [file pone.0143222.s001.zip]

Archive with 1 entries (1 files):
- renamed_d45f9.sav
